# Supplementary material for: Engineering CuZnOAl2O3 Catalyst for Enhancing CO2 Hydrogenation to Methanol
Source: Molecules. 2025 Mar 18;30(6):1350. doi: 10.3390/molecules30061350 (PMC11946585; doi:10.3390/molecules30061350)
Supplement: Supplementary file 1 [file molecules-30-01350-s001.zip]

Archive with 1 entries (1 files):
- molecules-3528874-supplementary.pdf
